# Supplementary material for: Quality control in functional MRI studies with MRIQC and fMRIPrep
Source: Front Neuroimaging. 2023 Jan 12;1:1073734. doi: 10.3389/fnimg.2022.1073734 (PMC10406249; doi:10.3389/fnimg.2022.1073734)
Supplement: Supplementary file 2 [file Table_1.XLSX]

## Sheet: Feuille 1
Table S1. Excluded/uncertain subjects in resting-state and task data. The table reports on our assessment of the quality of all scans in the dataset at both QA/QC checkpoints. It indicates whether the scan was excluded from further analysis because of meeting pre-defined exclusion criteria or if it was included, but with some reserve (uncertain). Moreover, for each excluded subject the table list…
	fMRI			T1w
	Excluded	Uncertain	MRIQC-based exclusion criteria	Excluded	Uncertain	Included	MRIQC-based exclusion criteria	Excluded	Uncertain	Included	fMRIPrep-based exclusion criteria
Resting-state
sub-101		X	BA (small drop-out in anterior prefrontal cortex), EA		X		KA			X
sub-102	X		EA, A			X
sub-103		X	C			X				X
sub-104	X		A			X
sub-105	X		BA (in ventromedial prefrontal cortex (VmPFC))			X
sub-106	X		EA		X		O
sub-107	X		EA			X
sub-108	X		EA, BA (in VmPFC)			X
sub-109	X		A, BA (next to the ear cavities)			X
sub-110	X		BA (in VmPFC and next to the ear cavities)			X
sub-111	X		A			X
sub-112	X		A, BA (in VmPFC)			X
sub-113	X		BA (in anterior part of prefrontal cortex), A			X
sub-114	X		A, BA (in anterior part of prefrontal cortex), H			X
sub-115	X		A			X
sub-116	X		A			X
sub-117	X		A			X
sub-118	X		BA (in VmPFC), EA			X
sub-119	X		BA (in VmPFC), A			X
sub-120	X		A		X		O
sub-201	X		BA (in VmPFC), G, H			X
sub-202	X		BA (in VmPFC) , EA			X
sub-203	X		BA (in VmPFC)			X
sub-204	X		BA (in VmPFC and in anterior prefrontal cortex)			X
sub-205	X		BA (in anterior prefrontal cortex)			X
sub-206	X		BA (in VmPFC and next to the ear cavities)			X
sub-207	X		BA (in VmPFC), A		X		O
sub-208	X		BA (in VmPFC), BB (distortion of prefrontal cortex beyond skull)			X
sub-209	X		BA (in VmPFC)			X
sub-210	X		BA (next to the ear cavities)			X
sub-211	X		BA (in VmPFC and in occipital lobe)			X
sub-212	X		BB (distortion of prefrontal cortex beyond skull)			X
sub-213	X		BA (in VmPFC)			X
sub-214	X		BA (in VmPFC)			X
sub-215	X		BA (in VmPFC)			X
sub-216	X		BA (in VmPFC)			X
sub-217	X		BB (distortion of prefrontal cortex beyond skull)			X
sub-218	X		A, BA (in VmPFC)		X		O
sub-219	X		BA (in anterior prefrontal cortex and in VmPFC)			X
sub-220	X		BA (in VmPFC and next to the ear cavities)			X
sub-301	X		BA (in anterior prefrontal cortex)			X
sub-302	X		BA (in VmPFC)			X
sub-303	X		BA (in anterior prefrontal cortex)			X
sub-304	X		BA (in anterior prefrontal cortex)			X
sub-305	X		BA (in VmPFC)		X		O (blurry but no visible ringing)
sub-306	X		BA (in VmPFC)			X
sub-307	X		BA (in VmPFC)		X		O (blurry but no visible ringing)
sub-308	X		BA (in VmPFC and next to the ear cavities)		X		O (blurry but no visible ringing)
sub-309	X		BA (next to the ear), EA		X		O (blurry but no visible ringing)
sub-310	X		BA (next to the ear)		X		KA (in anterior prefrontal cortex)
sub-311	X		BA (in anterior prefrontal cortex)		X		O
sub-312	X		BA (in anterior prefrontal cortex)			X
sub-313	X		BA (in anterior prefrontal cortex and laterally in temporal lobe)			X
sub-314	X		BA (in anterior prefrontal cortex and laterally in temporal lobe)		X		O
sub-315	X		BA (in anterior prefrontal cortex and in VmPFC)		X		O
sub-316	X		BA (in VmPFC)			X
sub-401	X		C (very clear in background)		X		L
sub-402	X		A			X
sub-403	X		BA (in anterior prefrontal cortex)		X		P
sub-404	X		C		X		L
sub-405	X		BA (in prefrontal cortex along the great longitudinal fissure), C, H			X
sub-406	X		C, H			X
sub-407	X		A, BA (in VmPFC, coupled with head motion), H		X		Q
sub-408	X		C (light), H			X
sub-409	X		C, H			X
sub-410	X		C		X
sub-411	X		C		X		L
sub-412	X		C, BA (in VmPFC)			X
sub-413	X		BA (in anterior prefrontal cortex), C, H		X		KA (in anterior prefrontal cortex)
sub-414	X		C, H			X
sub-415	X		BA (in anterior prefrontal cortex)		X		KA (in anterior prefrontal cortex)
sub-416	X		BA (in anterior prefrontal cortex), H		X		KA (in anterior prefrontal cortex)
sub-417	X		BA (in anterior prefrontal cortex), C			X
sub-418	X		A, BA (next to the ear, in anterior pre-frontal cortex)			X
sub-419	X		A, BA (in anterior pre-frontal cortex)			X
sub-420	X		BA (in occipital lobe), A			X
sub-421	X		BA (in VmPFC), H, A			X
sub-422	X		BA (in anterior prefrontal cortex and occipital lobe), EA, C		X		L, O
sub-423	X		BA (in VmPFC and next to the ear cavities), C		X		Q, L
sub-501	X		BA (in VmPFC and next to the ear cavities), A		X		O
sub-502	X		BA (in VmPFC, coupled with motion), A		X		J
sub-503	X		BA (in VmPFC and next to the ear cavities, coupled with motion), A		X		J
sub-504	X		BA (in VmPFC, coupled with motion), EA,		X		O
sub-505	X		BA (in VmPFC)			X
sub-506	X		C, BA (in anterior prefrontal cortex)			X
sub-507	X		BA (in VmPFC and next to the ear cavities), EA		X		O
sub-508	X		BA (in anterior prefrontal cortex and next to the ear cavities), EA			X
sub-509	X		BA (in VmPFC), EA, A			X
sub-510	X		C, BA (in VmPFC)			X
sub-511	X		BA (in VmPFC)			X
sub-512	X		BA (in VmPFC and in anterior prefrontal cortex), C			X
sub-513	X		BA (in VmPFC and in anterior prefrontal cortex), C			X
sub-514	X		BA (in VmPFC and in anterior prefrontal cortex), C		X		O
sub-515	X		BA (in VmPFC), C			X
sub-516	X		BA (in VmPFC), C			X
sub-517	X		BA (in anterior part of prefrontal cortex and right temporal lobe), C			X
sub-518	X		I			X
sub-519	X		I	X			O
sub-520	X		BA (in VmPFC)			X
sub-601	X		BA (in anterior part of prefrontal cortex), EA, C			X
sub-602	X		C		X		J
sub-603	X		BA (in anterior part of the prefrontal cortex), C			X
sub-604	X		BA (in anterior part of the prefrontal cortex), C		X		J
sub-605	X		BA (in anterior part of the prefrontal cortex), C		X		J
sub-606	X		BA (in anterior part of the prefrontal cortex), C		X		J
sub-607	X		BA (in anterior part of the prefrontal cortex), C			X
sub-608 run-01	X		BA (in anterior part of the prefrontal cortex), C		X		J
sub-608 run-02	X		BA (in anterior part of the prefrontal cortex), C
sub-609 run-01	X		BA (in right anterior part of the prefrontal cortex), C		X		J
sub-609 run-02	X		BA (in right anterior part of the prefrontal cortex), C
sub-610 run-01	X		BA (in anterior part of the prefrontal cortex), C			X
sub-610 run-02	X		BA (in anterior part of the prefrontal cortex), C
sub-611 run-01	X		C			X
sub-611 run-02	X		BA (in anterior part of the prefrontal cortex), C
sub-612 run-01	X		BA (in right anterior part of the prefrontal cortex), C		X		J
sub-612 run-02	X		BA (in right anterior part of the prefrontal cortex), C
sub-613 run-01	X		BA (in anterior part of the prefrontal cortex), C		X		J
sub-613 run-02	X		BA (in anterior part of the prefrontal cortex), C
sub-614 run-01	X		C			X
sub-614 run-02	X		C, BA (in anterior part of the prefrontal cortex)
sub-615 run-01	X		BA (in anterior part of the prefrontal cortex), C			X
sub-615 run-02	X		BA (in anterior part of the prefrontal cortex), C
sub-616 run-01	X		BA (in anterior part of the prefrontal cortex), C			X
sub-616 run-02	X		BA (in anterior part of the prefrontal cortex), C, EA
sub-617 run-01	X		BA (in anterior part of the prefrontal cortex), C		X		J
sub-617 run-02	X		BA (in anterior part of the prefrontal cortex), C
sub-618 run-01	X		BA (in anterior part of the prefrontal cortex), C, EA			X
sub-618 run-02	X		BA (in anterior part of the prefrontal cortex), C, EA
sub-619 run-01	X		BA (in anterior part of the prefrontal cortex), C			X
sub-619 run-02	X		BA (in anterior part of the prefrontal cortex), C
sub-620	X		EA, BA (in anterior part of the prefrontal cortex), C			X
sub-701	X		BA (next to ventricles), D			X
sub-702	X		BA (in VmPFC), C			X
sub-703	X		EA, D		X		O
sub-704	X		D		X		J
sub-705	X		BA (in anterior prefrontal cortex)		X		L
sub-706	X		EBA (periodic motion of high amplitude)		X		O
sub-707	X		C, EA, BA (in VmPFC)		X		J
sub-708	X		EA		X		J
sub-709	X		BA (in VmPFC and next to the right ear cavity)		X
sub-710		X	EA		X					X
sub-711	X		C			X
sub-712	X		EB, G		X		L
sub-713	X		D			X
sub-714	X		EA, D		X		O
sub-715	X		ED		X		L
sub-716	X		EA, C			X
sub-717	X		D		X
sub-718	X		EA, BA (in anterior part of the prefrontal cortex)		X
sub-719	X		EB, BA (in anterior part of the prefrontal cortex)			X
sub-720		X	EB		X		L	X			T (in anterior prefrontal cortex)
Task
sub-001	X		BA (in VmPFC), F			X
sub-002		X				X		X			T (in superior frontal cortex)
sub-003	X		D, EA			X
sub-004	X		BB (distortion of occipital lobe), F			X
sub-005	X		BA (in VmPFC and next to the ear cavities), D			X
sub-006	X		BA (in VmPFC and next to the ear cavities), D, ED			X
sub-007	X		D, BA (left temporal lobe)			X
sub-008	X		BA (in VmPFC and next to the ear cavities and in occipital lobe), EA (periodic motion)			X
sub-009	X		EA, D			X
sub-010	X		I			X
sub-011	X		D		X		M
sub-012	X		D		X		M
sub-013	X		D, EA (periodic motion)		X		M
sub-014	X		F			X
sub-015	X		D			X
sub-016	X		C (visible as repetition of the eyes), BA (next to the left ear)			X
sub-017	X		C, D, EA			X
sub-018	X		D, EA			X
sub-019	X		D, ED, BA (next to the ear cavities)			X
sub-020	X		D, ED			X
sub-021	X		C, BB (deformation of occipital lobe)			X
sub-022	X		C, F, D, EA			X
sub-023	X		D, EA			X
sub-024	X		EC, EA, D			X
sub-025	X		D			X
sub-026	X		D		X		O
sub-027	X		EA			X
sub-028	X		D			X
sub-029	X		D, EA		X		M
sub-030	X		BA (in prefrontal cortex), C			X
